# Supplementary material for: Cell-Wall-Degrading Enzymes-Related Genes Originating from Rhizoctonia solani Increase Sugar Beet Root Damage in the Presence of Leuconostoc mesenteroides
Source: Int J Mol Sci. 2022 Jan 25;23(3):1366. doi: 10.3390/ijms23031366 (PMC8835807; doi:10.3390/ijms23031366)
Supplement: Supplementary file 1 [file ijms-23-01366-s001.zip]

Archive with 1 entries (1 files):
- ijms-1547189-supplementary.pdf
